# Supplementary material for: Metataxonomic Analysis of Bacteria Entrapped in a Stalactite’s Core and Their Possible Environmental Origins
Source: Microorganisms. 2021 Nov 23;9(12):2411. doi: 10.3390/microorganisms9122411 (PMC8705861; doi:10.3390/microorganisms9122411)
Supplement: Supplementary file 1 [file microorganisms-09-02411-s001.zip]

Archive with 1 entries (1 files):
- microorganisms-1458442-Supplementary S1-S10.pdf
